# Supplementary material for: Establishment and application of a root wounding–immersion method for efficient virus-induced gene silencing in plants
Source: Front Plant Sci. 2024 Apr 19;15:1336726. doi: 10.3389/fpls.2024.1336726 (PMC11066161; doi:10.3389/fpls.2024.1336726)
Supplement: Supplementary file 2 [file Table_1.xls]

## Sheet: Sheet1
Infection using the root wounding–immersion method at different temperatures and for different models
Temperature	Time of onset of photobleaching (days)	Model	Survival rate (%)	silencing rate (%)
18°C	9	Successive Inoculation	68	68
	8	Concurrent Inoculation	72	79
20°C	7	Successive Inoculation	94	90
	7	Concurrent Inoculation	96	96
22°C	7	Successive Inoculation	96	92
	6	Concurrent Inoculation	100	100
24°C	8	Successive Inoculation	76	68
	7	Concurrent Inoculation	77	74
26°C	12	Successive Inoculation	56	52
	12	Concurrent Inoculation	60	56
