# Supplementary material for: Establishment and application of a root wounding–immersion method for efficient virus-induced gene silencing in plants
Source: Front Plant Sci. 2024 Apr 19;15:1336726. doi: 10.3389/fpls.2024.1336726 (PMC11066161; doi:10.3389/fpls.2024.1336726)
Supplement: Supplementary file 3 [file Table_2.xls]

## Sheet: Sheet1
Multiple uses of the root wounding–immersion bacterial suspension
Number of uses	Concentration (OD600)	Time of onset of photobleaching (days)	Survival rate (%)	silencing rate (%)
Second use	0.8	6	98	100
Third use	0.8	6	98	99
Fourth use	0.8	6	98	98
Fifth use	0.8	6	97	93
