# Supplementary material for: Establishment and application of a root wounding–immersion method for efficient virus-induced gene silencing in plants
Source: Front Plant Sci. 2024 Apr 19;15:1336726. doi: 10.3389/fpls.2024.1336726 (PMC11066161; doi:10.3389/fpls.2024.1336726)
Supplement: Supplementary file 4 [file Table_3.xls]

## Sheet: Sheet1
Application of the root wounding–immersion method to other plants
Plants	Time of onset of photobleaching (days)	Model	Survival rate (%)	Silencing rate (%)
Tomato	7	Concurrent Inoculation	80	95
Eggplant	29	Concurrent Inoculation	96	23
Pepper	24	Concurrent Inoculation	91	58
Arabidopsis thaliana	5	Concurrent Inoculation	48	75
